# Supplementary material for: Land use change affects water erosion in the Nepal Himalayas
Source: PLoS One. 2020 Apr 15;15(4):e0231692. doi: 10.1371/journal.pone.0231692 (PMC7159225; doi:10.1371/journal.pone.0231692)
Supplement: S1 File — (CSV) [file pone.0231692.s001.csv]

Locations	Lat_dd_Y	Long_dd_x	1990	1991	1992	1993	1994	1995	1996	1997	1998	1999	2000	2001	2002	2003	2004	2005	2006	2007	2008	2009	2010	2011	2012	2013	2014	2015	2016
Baglung	28.26666667	83.6	1519.5	1935.5	1737.1	1453.3	2102.3	2286.5	2169.4	2405.9	2134.5	1863.1	2475.5	2375.35	2375.35	2275.2	1587.6	1957.3	2062.3	2476.8	1627.8	1267	2074.9	1822.3	1565	2510.1	1709	2062.5	2137.3
Baijapur	28.05	81.9	1163.1	720	1826	1335.1	1335.3	1509.8	1491.5	1106.9	1225.6	1523.1	769.1	357.2	216.2	654.3	520	906	726.1	0	643	1443.2	1210.1	1386.7	895.7	2261.1	1061.9	755.5	786.4
Bale Budha	28.78333333	81.58333333	1195	755	739	946.9	989.3	1131	1104.2	1024.2	1331.3	911.4	1221.9	1149	1323.7	1270.5	1093.3	900.5	1187.8	1022.2	1004.5	1684	1204.9	1147	971.7	1356.6	1550.5	948.4	889.6
Bargadaha	28.43333333	81.35	2162.2	874.9	1085.4	1410.2	1285.4	1685.9	1780.6	1810.2	1855.1	1900	2161.9	1804.9	1369.4	1913.4	1582.3	1355.9	1376	2853.5	2024.9	1629.4	1378.2	1810.3	1913.9	2114.6	1791.9	1750.3	1865.8
Beni Bazar	28.35	83.56666667	1369	1391.9	908.35	2145.2	1825.55	2438.65	1895.2	1765	1908.5	1688.1	1851.15	1380.7	1275.65	1267.6	1426	1536.2	1508.1	1906.65	1622.1	1461	1937.2	1724.2	1311.65	1491.5	1560	1506	1755.3
Bhagwanpur	27.68333333	82.8	1546.2	1531.7	1046.5	2459.2	1843.6	1413.3	1972.1	1586.4	3001	1691	2239.1	2484.9	1210	2207.5	1386	1625.5	1220.4	1867	1747.5	1747	1872	1484	1651.8	1841	1898.15	1095.6	1639.2
Bijuwar Tar	28.1	82.86666667	1229.7	1243.4	983.4	1169.8	1145.6	1017.2	1519.6	1331.8	1749.9	1236.8	1491.7	1269.7	811	1383.7	992.8	1316.3	999.9	1030.9	1236.3	1176.3	1053	1060	1124.4	1581.4	987.6	962.9	1776.5
Bobang	28.4	83.1	2762	2739.35	1878.6	2337.1	1847.7	2253.8	2482.5	3140.7	2515.5	2369.1	2634.8	2714.8	2053.95	2605.3	2016.7	2529.2	2528.9	1923.4	2116.9	2192.1	2928.9	1991.2	1830.4	2147.9	2405.7	1780.5	2179.9
Chisapani (Karnalli)	28.65	81.26666667	2797.6	1978.5	1592.2	2301.9	1604.1	2150.6	2069.7	2649.3	2600.1	2353.3	2105.3	2342.4	2178.1	2271.5	2096.3	2045.36	2075	3293.2	2735.7	2228.5	902.2	1733.5	2192.4	3138.7	3390.5	2302.5	2846.5
Dailekh	28.85	81.71666667	2435.8	1509.3	1222.3	1597.9	2138.4	1895.7	3097.8	1808	1984.45	1947.8	1289.9	1819.6	1327.3	1979.4	1280.9	1792.4	1784.2	1697	1985.7	1686.3	1162.8	1784.5	1490.5	1808.9	1404.5	1444.9	1462.5
Dipal Gaun	29.266667	82.216667	974.8	1017.3	972.8	916.7	909.7	896.2	1141.2	876.6	882.4	733.8	1152.9	1016.8	1222.8	1161.7	663.95	241	916.7	909.7	787	974.8	1002.3	968	896.2	733.8	1222.8	1141.2	972.8
Dunai	28.38333333	83.4	468.7	458.4	729.6	447.2	567.8	472.6	641.4	368.6	362.7	416.9	216	173.5	13.4	273.2	202.8	93.5	265.9	174.5	292.2	200.4	458	441	133.5	43	428	482.2	488.4
Gam Shree Nagar	29.55	82.15	822.4	956.7	911.6	750.8	690.1	764.9	1091.4	584.8	829.3	426.6	826	908.2	705.95	793.4	615.2	599	690.1	829.3	822.4	800.4	679.8	922.2	822.4	764.9	426.6	826	625.3
Ghami (Mustang)	29.05	83.883333	87.7	63.1	78	54.2	61.3	33	211.4	228.3	141	214.8	181	132.95	112.5	124.8	231.8	71.2	214.8	135	533.9	145.65	61.3	203.6	87.7	145.65	228.3	211.4	211.2
Ghorahi (Dang)	28.05	82.5	1398	1380.6	1423.5	1518.6	1352.3	1658.4	1914.1	1475.7	1639.8	1932	1916.3	1632.7	1364	1700.4	1318.2	1557.1	1266.3	1779.5	1719.8	1551.2	1568.8	1414.9	1720	1947.1	1714.8	1214.3	1585.5
Gulariya	28.16666667	81.35	1608	1016.1	1196	1355.7	905	1654.4	1494.9	1358.4	1982.1	1871.7	1482.9	1311.2	958.1	1236.05	1115.7	1199	1303.3	1829.8	1563.1	1244.4	1114.2	914.65	1064.625	1196.525	1277.775	1337	1326.5
Gurja Khani	28.6	83.21666667	1816.2	1481.2	861.1	1896.7	1564.4	2181.05	1374	1817.2	1538.25	2127	1917.05	1785.95	1611.9	2095.6	1805.6	1828.3	1605.9	2090.1	2005.5	2370.5	2180.6	2406.1	2063.6	2565.55	1895	2294.57	2162.906667
Guthi Chaur	29.283333	82.316667	949.6	1374.5	1274.6	1096.3	1149.5	1029.2	1055.5	1065.5	1201.3	957.3	1366.75	795.3	1072.8	1058.6	1213.1	1090.7	949.6	855.3	1149.5	1029.2	1360.9	1374.5	957.3	1274.6	1096.3	1213.1	1055.5
Jajarkot	28.7	82.2	3198.3	2500.2	1569.7	1510.2	1747.3	1676.1	1678.9	1447.4	2125.6	1729.2	2487.8	1749.2	1746.8	1477.9	1648.3	1582.5	1527.5	1646.6	2302.9	1890.3	1810.15	1838.5	1889.5	1920.2	1174.6	1130	1745.3
Jamu (Tikuwa Kuna)	28.78333333	81.33333333	2038.6	969.8	715.7	1039.8	875.6	676.4	1088.4	1242.5	1175.9	1103.05	1109.3	1012.1	899.5	737.3	520.5	573.6	940.9	759	744.25	747.95	1256.7	1004.1	1036.3	1798.9	1239.05	1068.6	908.2
Karki Neta	28.18333333	83.75	2684.7	2410.6	2176.2	2365	2418.6	2888.05	2696.6	2783.1	3059	2347.4	2646.2	2442.6	2338.2	2146.7	1306	1776.2	2360.6	3222.4	2251.1	2654.6	2532	2615.7	2528.8	2799.6	2683.6	2102.8	2930.5
Khajura (Nepalgunj)	28.1	81.56666667	1452.3	1079.8	1354.6	1215.85	1260.825	1160.9	822.4	1301.9	1722.6	1432.8	1378.2	1211	970.9	1544.9	1087.7	1205.3	1141.5	2103.8	1642.1	1323.3	1081.8	1111.3	1127.5	95.7	1465.8	1412.9	1443.8
Khanchikot	27.93333333	83.15	1717	1516.4	1366.7	1998.6	1437.1	1659.7	2417.7	1872.8	2327.3	1492.7	1920	1798.4	1000.4	1955.7	1176.1	1789.6	1237.3	2040.6	2062.6	1582.2	1610.1	1571.7	1725.6	2223	1848.9	1354.6	1448.9
Jomsom	28.783333	83.716667	297.5	210.05	200	292.4	252.6	378.9	364.4	281.1	201.3	255.2	188.6	239.9	308.2	318.8	242.7	282.75	364.2	201.3	223.9	188.6	310.5	210.05	198.3	116.1	201.3	297.5	378.9
Koilabas	27.7	82.53333333	1303.4	538.9	974.2	2080.9	1783.2	1520.8	1645.8	1201.6	2930.5	1977.7	2398.4	1443.6	1174.4	1644.7	1304.1	1741.8	1257	1678.2	1732.9	1839.6	1956.6	1234.7	1589.3	1882.7	1244.2	1207.1	1194.8
Kushma	28.21666667	83.7	2706	2308.1	2139.1	2751.2	2599.2	2907.75	2855	2773.9	2840.1	2802.2	3161.9	2650.8	2637.4	2962.5	2339.5	1895.7	2293.1	2942.9	1626.2	2356.3	2528.6	2457.1	2021.3	2384.4	2742.1	2389.2	2381.7
Kusum	28.01666667	82.11666667	1328.8	1002.3	1573.05	1764.7	1563.7	1719	1771.9	1623.9	1290.5	1400.3	2076.6	1647.2	1098.3	1231.2	912.9	1458.4	1321.1	1754.9	1414.5	1135.85	1155.9	1027.8	1031	1365.00715	1365.00715	1365.00715	1365.00715
Lete	28.633333	83.6	1450.1	1219.4	1058.6	1241.5	1247.9	1566.5	1526	1522.3	1399	1330.4	1441.8	1530.3	1532.2	1501.7	1129.4	1366.8	1219.4	1594.5	1219.4	1129.4	1254.7	1071.5	1291	1071.5	1399	1241.5	1594.5
Libang Gaun	28.3	82.63333333	1685.9	1511.4	1159	1334.8	1461	1755.4	1827.9	2349.2	2185.5	1991.8	2497.1	2103.1	1611.3	2140.4	1227.4	1585.2	1370.1	1528	1517.9	1005.3	862.95	1477	1284.3	1467.4	1161.2	1302.5	1439.4
Luwamjula bazar	28.3	82.28333333	865.2	952.5	680.3	1178.7	778.5	995.6	1195.4	1337.9	1298.2	895	1291.3	1094.1	618.5	632.5	158.7	281.5	383.6	1136.5	929.4	868.1	829	1073.8	771.5	1293	986.7	778.9	948.9
Maina Gaun (D.Bas)	28.98333333	82.28333333	2169.5	2243.2	2639.7	2142.9	1687.6	2306.7	1915.1	1669.2	2330.3	1717.8	2497.2	2713	1678.2	1727.85	1816.3	1287.8	1461.3	1452.1	1430.5	1392.4	615.9	2081.9	1561.5	1633.9	1596.3	1556.1	2486.5
Musikot	28.16666667	83.26666667	1875.8	2195.9	1694.4	2175.9	2121.6	2757	2449.4	2246	2584.2	2719.4	2830.4	2443.4	2246	2703.6	2351.6	2374.2	1796.6	2964.8	2393.2	2474.8	2432.8	2612.2	2301.8	2998	2317.8	2274.2	2702.5
Mustang (Lomangthang)	29.183333	83.966667	93.9	89.5	140.25	30.8	54.7	82.4	142.6	112.7	8.5	245.4	275.5	263.85	141.875	188.9	130.35	149.3	142.6	263.85	170.1	151.2	132.1	140.25	122.5	245.4	275.5	93.9	140.25
Naubasta	28.26666667	81.71666667	2036.6	946.9	1062.5	1738.7	999.5	1450.4	1716.8	1674.1	1452.7	1634.1	1284.7	1183.6	651.6	1931.5	623.7	975.7	1153.7	2397	1457.8	1160.15	1295.7	1411.6	1015.9	1979.7	1465.7	1965.1	1421.7
Nayabasti (Dang)	28.21666667	82.11666667	2180.2	1643.5	1173.9	1726.1	1569.4	2075.3	1968.9	1819.9	2021.2	2250.6	2418.5	1635.2	1823.5	1862.2	1189.4	1494.5	1499.05	1974.7	1870.8	142	1171.1	1726.4	1523.4	1958.8	2005.7	1245.8	1646.2
Nepalgunj (Regional Office)	28.06666667	81.61666667	1564	1007.7	1128.9	1737.1	866.8	1394.3	1480.1	1649	1912.3	1466.6	1484.6	1278.7	966.6	1391.8	928.7	1184.8	1242.4	2059.9	1424	1374.5	993.2	1229.9	1066.5	1100.8	1505.7	1219.7	1378.1
Pathharkot (West)	27.76666667	83.05	2485.178182	2281.3	1759.5	2262.05	2184.1	2452.1	2423.8	1739.3	3524.4	2195.3	2375.8	1903.2	1601.7	2020.9	2070.5	2179.7	2238	2084.8	2395.9	1898	2321.1	1938.1	2266.4	2816	2148.6	1813.3	1897.7
Pusma Camp	28.88333333	81.25	1763.4	1691.8	1202.8	1787.1	1372.3	1678.95	1677.1	1537.7	1790	1560.6	2011.6	1264.1	1629	1637.95	1363.4	1363.2	1411.7	1650	1461.3	2267.35	1477	1502	1255.95	1814.4	1653.6	1598.4	1404.9
Ranipauwa (Muktinath)	28.816667	83.883333	166.35	185.1	172.1	202.1	248.7	287.7	243	167.2	165.3	363.6	145.2	220.6	178.2	140.9	232.3	262	185.1	173.4	172.1	316.05	202.1	185.1	363.6	299.8	495.6	363.6	166.35
Rajapur	28.43333333	81.1	1556.6	1310.6	1039	1458	884	1398.1	1545.2	995.6	1323.1	1463.2	1645	956.3	715.1	1770.3	1305.3	1347.6	1114.4	2017.7	1827.5	1361.5	988.4	1499.5	1383.3	1765.1	1699.5	1212.5	1427.5
Rani Jaruwa Nursery	28.38333333	81.35	1667.7	879.1	1139.3	1241.7	568.9	1772.1	1414.4	1630.2	1624.4	1400.1	1259.7	1329.7	1223.4	1287	830	1195.2	716.4	1649.8	1270.2	1172.1	929.5	998.9	1526.45	1988.6	1369.3	1225	1082.6
Rara	29.55	82.116667	1055.2	985.9	803	938	600.3	951.5	1015.2	595.5	1007.6	573	835.4	700.8	781.1	964.9	865.6	732.5	803	573	600.3	595.5	1269.1	1113.9	1220.5	805.1	835.4	864.15	938
Ridi bazar	27.95	83.43333333	1425.1	1372.8	1206.3	1587.7	1656.1	1424.2	1234.9	1042.1	1884.4	1487.7	1691.6	1280.2	1269.8	1306.1	809.6	1149	927.3	1451.3	1447.5	1127.1	1193.4	1399.7	1154.4	1645	1364.7	633.85	1234.425
Rukumkot	28.6	82.63333333	1948.9	1683.3	1772.2	1794.1	1733.3	1903.2	1913.4	1995.5	2290.2	2366.4	2396.6	2009.2	2061.6	2176	1906.3	1689.4	1403.35	1296.9	1756.6	1918.3	1937.8	1562.7	1615	1901.5	1577.1	1532.6	1784.3
Salyan bazar	28.38333333	82.16666667	997.2	798.8	829.1	877.2	804.7	938	1096.3	1070.4	990.7	1199.6	1483.4	838.8	988.6	1293.2	785.6	995.2	840.4	862.9	1189.1	1293	972	923.5	633	1001.5	1161.4	721.4	891.1
Shyano Shree (Chepang)	28.35	81.7	2995.3	1468	1539	2015.2	1738.6	2436.1	2773.2	1877.1	2510.4	2145.9	2789.3	2682	1100.7	1570	1405.4	1857.6	1764.3	1547.4	1783.1	1637.25	1637.25	1637.25	1677.3	2035.383333	1977.933571	1920.48381	1920.48381
Sikta	28.03333333	81.78333333	1997.4	1394.5	698.9	1912.9	1222.9	1490	1624.9	1839.4	2078.4	1730	1910.8	1850.3	841	1399.3	1167.3	1392.9	879.5	1654.1	1367.7	1253.8	1233.9	1266.9	1271.4	1325.45	1577.3	1425.8	1400.6
Surkhet (Birendranagar(	28.6	81.61666667	1929.2	1350.6	1485	1452.1	1272.1	1514.2	1431.2	1709.6	1753.8	1708.1	1899.5	1722.1	1537.7	1849.1	1425.3	1809.8	1484.9	1864.2	1507.6	1726.4	974.5	1659	1173.2	2113.5	1927.7	1208.5	1427.1
Tamghas	28.06666667	83.25	1720	1705.4	1454	2147.8	1930.3	1661.8	2256.1	1911.5	2812.5	1981	2188.8	1971.5	1398.9	2314	1233.6	1570.2	1456.5	2239.1	1773	1793.8	1489.8	1807	1923.2	2661.8	1884.9	1576.5	2030.4
Tatopani	28.48333333	83.65	1489.6	1613.35	1401.3	1790.75	1067.4	1910.2	1809.6	1844.25	1895.9	1797.6	2098.6	1839.7	1674	1953.8	1664.5	1369.4	1370.2	1872.2	1742.2	1507.6	1652.5	1759	1653.4	1524.9	1877	1372.8	1647.9
Taulihawa	27.55	83.06666667	1578.1	1300.4	1067.2	1545	1776.6	1560.5	1270	933.9	1399.8	1495	1276.1	1412.4	899.7	985	526	964	1119.7	1585.8	1317.2	1758.3	1542.2	1325.5	1500	2032.7	1486.9	1397.6	1170.1
Thakmarpha	28.75	83.7	361.8	315.1	287.6	416.7	343.9	430.05	510.2	612.4	433	374	292.9	382.2	390.2	468.9	316.6	426.6	510.2	361.8	390.2	405	405.5	463.3	315.1	485.9	612.4	374	337.6
Tulsipur	28.13333333	82.3	1425.9	1315.1	1122	1587.3	991.9	1885.9	1824.1	1686.2	1740.3	1813.4	1969.1	1513.4	1603.5	2305.2	1653	1491.8	1271.4	1961.2	1767.5	1369.1	1520.2	1121.3	1334.1	1904.1	1973.2	1373.8	1788.2
